# Supplementary material for: Improving Influenza Vaccination Coverage in Patients with Cancer: A Position Paper from a Multidisciplinary Expert Group
Source: Vaccines (Basel). 2024 Apr 16;12(4):420. doi: 10.3390/vaccines12040420 (PMC11053698; doi:10.3390/vaccines12040420)
Supplement: Supplementary file 1 [file vaccines-12-00420-s001.zip]

Archive with 1 entries (1 files):
- vaccines-2862574-supplementary.pdf
